# Supplementary material for: 5-HTTLPR Genotype Moderates the Effects of Past Ecstasy Use on Verbal Memory Performance in Adolescent and Emerging Adults: A Pilot Study
Source: PLoS One. 2015 Jul 31;10(7):e0134708. doi: 10.1371/journal.pone.0134708 (PMC4521717; doi:10.1371/journal.pone.0134708)
Supplement: S1 File — (XLSX) [file pone.0134708.s001.xlsx]

## Sheet: Sheet1
SubjectID	Group (0=control, 1=mj, 2=mdma)	Past Year MDMA	Lifetime MDMA	Past year MJ	Genotype (1=s carrier; 0=l/l)	Gender (1=male; 2-female)	Ethnicity	Race	Age	Education	WRATReading	Cotinine	Past Year Alcohol	Other Drug Use	CVLT Immediate	CVLT Short Delay	CVLT Long Delay	CVLT Recognition	CVLT Recog LogTrans	RCFT Immediate	RCFT Delayed	WMS Faces I	WMS Faces II	MDMADependence (1=yes;0=no)
1078	2	3	4026	188	1	1	6	2	24	12	97	6	18	207	51	14	12	4	0.6	16.5	17	36	40	1
1072	2	99	219	1632	1	2	5	2	20	13	85	6	0	134	40	10	8	2.7	0.43	20	16.5	36	39	1
1081	2	3	8	7343	1	1	5	2	19	13	105	0	1084	14	54	13	14	3.4	0.53	17.5	14.5	30	36	0
1107	2	60	64	559	1	2	5	2	20	12	95	2	346	145	55	11	13	3.7	0.57	19.5	16.5	39	42	0
1117	2	15	16	113	1	1	5	2	24	17	101	1	1026	23	66	12	14	3.7	0.57	29	29	38	41	1
1124	2	6	81	60	1	1	6	1	23	12	84	6	101	4	43	8	8	2.6	0.41	8.5	9	38	32	0
1129	2	10	15	191	1	1	4	2	23	14	103	5	332	35	52	12	11	3.1	0.49	16	19.5	44	40	0
1056	2	2	7	0	1	2	5	2	25	13	93	6	61	4	64	10	11	3.1	0.49	19.5	18.5	43	41	0
1074	2	57	372	3	1	1	5	2	24	14	108	3	543	103	47	9	8	3.1	0.49	18	20.5	38	35	1
1083	2	0	10	498	1	2	5	2	23	12	108	6	18	0	44	10	10	3.1	0.49	19.5	20.5	42	41	0
1089	2	21	56	135	1	1	5	2	22	16	115	1	1426	827	60	15	12	3.7	0.57	18	18	37	39	0
1094	2	1	2231	6	1	2	4	2	22	11	89	6	328	0	52	10	13	4	0.6	16	16	46	45	1
1110	2	13	33	1120	1	1	5	2	20	14	112	1	174	202	53	13	12	4	0.6	21.5	21.5	36	33	0
1121	2	20	81	548	1	1	5	2	22	12	115	6	7	16	62	16	16	4	0.6	21	19	35	37	0
1126	2	20	23	637	1	2	5	2	24	16	106	6	743	29	69	15	15	4	0.6	22	18	44	45	0
1127	2	255	257	639	1	1	5	2	18	12	82	2	78	146	58	13	14	3.7	0.57	18.5	20.5	38	37	1
1130	2	42	117	700	1	1	7	3	25	18	103	2	417	0	57	14	15	4	0.6	21	23.5	47	47	1
1073	2	2	22	543	0	2	5	2	22	13	108	2	37	4	45	10	10	3.4	0.53	15	15.5	45	43	1
1087	2	12	16	4179	0	2	4	2	24	11	82	6	115	1	45	10	8	3	0.48	22	21	32	36	0
1075	2	1	1101	45	0	1	5	2	22	13	99	6	115	111	27	6	6	2.3	0.36	21	19	32	35	0
1088	2	1	2202	12	0	2	4	2	25	12	93	1	52	0	53	7	8	2.5	0.4	8.5	8.5	35	41	1
1090	2	17	26	3269	0	1	4	2	24	11	67	6	184	130	51	11	10	3.3	0.52	16.5	18	31	35	0
1106	2	22	37	478	0	1	5	2	23	17	101	4	884	46	42	6	5	2.5	0.4	16.5	17	35	34	0
1111	2	21	26	600	0	1	5	2	20	12	112	6	15	1038	45	9	10	2.4	0.38	23	23.5	31	31	0
1113	2	11	11	153	0	1	5	2	24	14	105	1	62	11	58	11	11	3.7	0.57	25	22	39	40	0
1114	2	25	28	738	0	2	5	2	19	13	102	6	150	107	58	14	12	4	0.6	23	22	41	38	0
1122	2	15	50	994	0	1	6	2	20	14	112	1	374	436	61	11	12	3.4	0.53	27	25	45	40	0
1123	2	3	23	1268	0	1	5	2	19	13	87	6	162	20	39	8	9	3	0.48	14.5	21	34	37	0
1125	2	41	104	24	0	1	4		24	13	101	6	0	12	40	9	9	2.7	0.43	28	27	42	41	0
1037	1	0	0	139	1	2	6	2	23	16	112	2	739	12	67	14	15	4	0.6	13	17	43	43	0
1061	1	1	2	80	1	1	5	2	23	15	133	6	567	10	53	7	9	3.2	0.51	13.5	16.5	41	42	0
1065	1	0	3	115	1	2	5	2	22	15	112	6	914	0	63	16	13	4	0.6	19		39	39	0
1067	1	0	0	76	1	1	6	2	25	13	86	2	85	0	68	13	15	4	0.6	8.5	11	39	40	0
1079	1	0	0	1466	1	1	5	2	25	11	93	6	154	4	53	10	10	3.3	0.52	19.5	17.5	40	41	0
1093	1	0	0	428	1	1	4	2	21	13	103	6	272	0	63	12	14	4	0.6	22.5	22.5	47	41	0
1109	1	0	0	13	1	1	4	2	19	13	108	1	318	5	62	11	14	4	0.6	28.5	25	41	36	0
1023	1	0	0	59	1	1	5	2	24	17	133	6	687	9	55	9	11	3.4	0.53	18.5	18	37	43	0
1027	1	0	0	34	1	1	5	2	18	12	102	0	119	1	55	10	13	4	0.6	21	19.5	37	37	0
1031	1	0	0	27	1	2	5	2	18	12	110	6	169	31	62	14	14	4	0.6	27	28	40	40	0
1050	1	0	0	10	1	1	5	2	19	12	100	5	387	0	47	8	0	2.2	0.34	25	24	40	38	0
1057	1	0	2	26	1	1	5	3	24	12	93	6	0	0	41	10	12	3.7	0.57	27	21	36	41	0
1058	1	0	0	106	1	1	4		21	12	108	6	328	0	51	9	12	3	0.48	13.5	10	41	43	0
1059	1	0	0	117	1	2	5	2	21	13	99	6	280	2	64	13	15	4	0.6	23.5	25	37	38	0
1066	1	0	0	992	1	2	5	2	20	12	92	2	2	1	48	12	13	4	0.6	16	14	43	42	0
1069	1	0	0	728	1	1	5	2	20	13	92	6	779	18	61	12	14	3.7	0.57	19	19	34	37	0
1070	1	0	0	338	1	1	4	2	25	9	88	6	128	0	44	7	9	3	0.48	12	13.5	36	33	0
1071	1	0	0	1459	1	1	5	2	25	16	97	3	65	1	51	11	10	3.3	0.52	25	27	42	41	0
1077	1	0	0	42	1	2	5	2	19	13	73	3	33	1	55	11	13	3.4	0.53	14.5	16.5	34	36	0
1082	1	0	0	88	1	2	5	2	20	14	108	1	53	0	57	16	14	4	0.6	25	16	42	45	0
1084	1	0	0	3895	1	1	5	2	19	11	81	7	29	2	50	9	9	3	0.48	13	12	32	38	0
1086	1	0	0	42	1	2	4	2	22	13	85	2	89	0	54	11	12	2.8	0.45	26.5	22	39	35	0
1098	1	0	0	224	1	1	5	2	23	15	112	6	92	1	56	14	12	3.3	0.52	19	21	41	43	0
1099	1	0	0	55	1	2	3	2	20	14	106	1	72	2	55	9	10	3.3	0.52	28	28.5	39	36	0
1101	1	0	0	25	1	1	5	2	18	12	114	1	66	0	69	16	16	4	0.6	32	33	40	42	0
1103	1	0	5	958	1	1	5	2	20	12	126	6	719	38	62	13	14	4	0.6	26	22	43	41	0
1104	1	1	1	1558	1	1	5	2	20	14	101	1	815	170	71	12	12	3.7	0.57	24	21	45	45	0
1112	1	0	0	21	1	1	5	2	23	16	115	1	242	1	46	10	10	2.5	0.4	10	8	41	41	0
1019	1	0	0	4	0	1	5	2	25	19	94	6	373	0	66	15	13	4	0.6	19	23	38	37	0
1036	1	0	3	12	0	2	5	2	19	14	105	0	109	7	61	13	13	4	0.6	15	13.5	41	42	0
1064	1	0	0	361	0	1	5	2	19	12	126	6	1238	0	38	8	10	3.2	0.51	24	23	43	42	0
1076	1	2	2	1662	0	1	4	2	21	12	81	0	400	10	30	4	8	2.2	0.34	16	15.5	30	27	0
1091	1	0	0	229	0	2	5	2	19	13	121	5	205	6	72	14	15	4	0.6	32	32	41	41	0
1092	1	0	0	507	0	2	6	2	20	13	85	6	106	0	59	12	11	4	0.6	12	14	38	35	0
1108	1	0	1	310	0	2	5	2	20	13	97	1	1724	3	42	6	5	2.3	0.36	22	19	38	37	0
1068	1	0	6	285	0	2	5	2	18	13	117	6	19	3	68	16	14	4	0.6	25.5	27.5	29	39	0
1080	1	0	0	155	0	2	4	2	21	14	97	1	89	0	43	12	12	3.1	0.49	14	12.5	42	42	0
1085	1	0	0	19	0	2	4	3	25	12	80	6	7	0	44	10	8	3.4	0.53	7.5	8	35	31	0
1096	1	0	0	647	0	1	4	2	24	16	101	3	108	0	61	15	15	4	0.6	29	27	38	39	0
1097	1	0	0	528	0	1	2	2	22	17	101	6	186	3	62	14	15	4	0.6	25.5	26.5	35	37	0
1102	1	0	0	605	0	1	5	2	19	12	134	1	431	0	62	15	14	3.7	0.57	21.5	21	38	35	0
1105	1	0	0	203	0	1	5	2	18	12	108	1	272	1	53	8	0	3.3	0.52	22.5	27.5	38	39	0
1006	0	0	0	0	1	2	6	2	22	15	95	0	52	0	41	9	7	1.9	0.28	12.5	13	32	38	0
1016	0	0	0	0	1	2	4	2	24	14	81	2	101	0	49	9	11	3	0.48	8.5	8.5	35	39	0
1022	0	0	0	0	1	2	4	2	20	14	90	0	4	0	43	8	9	3	0.48	15	13.5	45	45	0
1060	0	0	0	0	1	2	5	2	23	16	82	6	81	0	55	10	11	2.5	0.4	23.5	12.5	35	39	0
1120	0	0	0	0	1	1	5	2	19	12	117	1	19	0	58	13	14	4	0.6	25	25	41	43	0
1014	0	0	0	0	1	2	4	2	19	13	94	1	1	0	64	16	16	4	0.6	13	14	42	40	0
1017	0	0	0	0	1	1	5	2	25	18	99	0	250	0	54	12	11	3.7	0.57	14.5	16.5	41	44	0
1046	0	0	0	0	1	1	5	2	24	18	106	0	61	0	48	9	9	3.4	0.53	30	25	36	35	0
1002	0	0	0	0	1	1	5	2	19	13	96	1	0	0	68	14	14	4	0.6	26	26	40	35	0
1007	0	0	0	0	1	2	4	2	25	12	93	2	65	0	50	7	8	2	0.3	19	20	41	41	0
1008	0	0	0	0	1	2	4	2	18	11	78	1	0	0	46	12	11	2.2	0.34	8	8.5	31	41	0
1011	0	0	0	0	1	2	5	2	24	14	90	0	8	0	39	4	4	0.8	-0.1	19.5	14	33	34	0
1012	0	0	0	0	1	1	5	2	20	13	95	0	13	1	62	14	14	3.7	0.57	31	31	44	42	0
1013	0	0	0	2	1	2	5	2	23	17	106	0	92	0	54	11	12	3.4	0.53	21	21.5	38	35	0
1015	0	0	0	0	1	2	5	2	24	16	99	1	185	0	61	9	14	3.7	0.57	21.5	22.5	42	40	0
1018	0	0	0	0	1	1	4	2	21	13	85	0	43	0	74	16	16	3.7	0.57	6	9.5	40	41	0
1024	0	0	0	0	1	1	2	2	22	15	95	0	40	0	61	11	14	3.4	0.53	23	24	44	42	0
1026	0	0	0	0	1	1	6	2	22	16	101	1	12	0	54	10	11	4	0.6	28	28	42	39	0
1032	0	0	0	0	1	2	5	2	19	13	100	0	31	0	52	9	10	3.3	0.52	12	12.5	40	42	0
1035	0	0	0	0	1	1	5	2	21	14	101	0	41	0	60	14	13	3.7	0.57	16	17	43	43	0
1038	0	0	0	0	1	1	5	2	20	13	112	0	20	0	61	15	15	3.7	0.57	27	27	34	33	0
1042	0	0	0	0	1	1	5	2	22	15	120	0	40	0	56	16	16	4	0.6	20	20	34	37	0
1043	0	0	0	7	1	1	4	2	20	13	92	2	173	0	49	10	9	2.7	0.43	24	20	33	37	0
1048	0	0	0	0	1	2	5	2	18	13	108	5	53	0	57	10	14	3.7	0.57	20.5	18	37	41	0
1049	0	0	0	0	1	1	5		20	14	108	1	108	0	73	13	16	3.7	0.57	20.5	19.5	39	45	0
1051	0	0	0	0	1	2	5	2	20	14	106	5	320	0	38	9	7	1.8	0.26	16.5	19.5	39	36	0
1063	0	0	0	0	1	1	4	3	23	12	101	3	131	0	45	13	11	3.3	0.52	27	21.5	39	37	0
1128	0	0	0	0	1	2	4	2	19	13	89	1	1	0	58	11	10	3.3	0.52	14	11	36	40	0
1029	0	0	0	0	0	1	4	2	22	15	115	0	18	0	69	16	15	4	0.6	23	20	32	37	0
1039	0	0	0	0	0	2	5	2	21	15	120	0	41	0	64	14	14	4	0.6	30	28	39	39	0
1047	0	0	0	0	0	1	5	2	20	13	106	0	16	0	67	15	16	4	0.6	29.5	28	40	35	0
1054	0	0	0	5	0	1	4		18	12	102	5	13	0	62	13	12	4	0.6	15	13.5	30	29	0
1055	0	0	0	0	0	2	4	2	20	13	89	6	3	0	57	10	14	3.1	0.49	13.5	14	37	45	0
1119	0	0	0	1	0	2	4	2	19	13	108	2	11	0	62	14	13	3.7	0.57	22.5	20	40	40	0
1004	0	0	0	0	0	2	5	2	20	11	97	0	7	0	42	10	9	2.2	0.34	13.5	12.5	42	43	0
1005	0	0	0	0	0	1	4	2	24	13	90	0	0	0	59	13	13	3.7	0.57	12	11	37	38	0
1021	0	0	0	0	0	2	5	2	19	14	94	0	43	0	47	6	9	2.6	0.41	15	13	35	41	0
1025	0	0	0	0	0	1	5	2	23	14	103	6	39	0	59	12	13	4	0.6	19	14	39	37	0
1028	0	0	0	0	0	2	4	2	25	13	94	6	130	0	43	12	10	3.4	0.53	11.5	10	37	39	0
1030	0	0	0	1	0	2	5	2	20	15	106	0	27	0	57	14	14	3.7	0.57	16.5	18	33	33	0
1033	0	0	0	1	0	2	5	2	18	12	108	0	118	1	69	11	15	3.7	0.57	20	19	40	39	0
1040	0	0	0	0	0	1	5	2	18	12	102	0	87	0	53	12	12	4	0.6	27	25	32	35	0
1045	0	0	0	0	0	1	4	2	23	16	120	0	93	0	46	10	13	3.3	0.52	27	25	33	34	0
1052	0	0	0	5	0	2	5	2	18	12	117	6	878	3	74	14	15	3.7	0.57	19	24	39	36	0
1095	1	0	0	566	0	1	2	3	22	16	108	6	140	1	58	12	13	4	0.6	21.5	21.5	38	34	0
